# Supplementary material for: Combating Foodborne MRSA: Identification and Silver Nanoparticle-Based Antibacterial Strategies with Antibiotic Synergy and Resistance Evolution Assessment
Source: Microorganisms. 2025 Oct 18;13(10):2393. doi: 10.3390/microorganisms13102393 (PMC12565767; doi:10.3390/microorganisms13102393)
Supplement: Supplementary file 1 [file microorganisms-13-02393-s001.zip]

Archive with 1 entries (1 files):
- microorganisms-3915669-supplementary.pdf
